# Supplementary material for: Association between Maternal Exposure to Chemicals during Pregnancy and the Risk of Foetal Death: The Japan Environment and Children’s Study
Source: Int J Environ Res Public Health. 2021 Nov 9;18(22):11748. doi: 10.3390/ijerph182211748 (PMC8618242; doi:10.3390/ijerph182211748)
Supplement: Supplementary file 1 [file ijerph-18-11748-s001.zip]

Archive with 1 entries (1 files):
- ijerph-1410797-supplementary.pdf
